# Supplementary material for: Outcomes Addressed by Whole-Body Electromyostimulation Trials in Sportspeople and Athletes—An Evidence Map Summarizing and Categorizing Current Findings
Source: Sports (Basel). 2025 Sep 2;13(9):302. doi: 10.3390/sports13090302 (PMC12473934; doi:10.3390/sports13090302)
Supplement: Supplementary file 1 [file sports-13-00302-s001.zip]

Archive with 1 entries (1 files):
- sports-3765035-supplementary.pdf
